# Supplementary material for: Mechanisms of hysteresis in human brain networks during transitions of consciousness and unconsciousness: Theoretical principles and empirical evidence
Source: PLoS Comput Biol. 2018 Aug 30;14(8):e1006424. doi: 10.1371/journal.pcbi.1006424 (PMC6135517; doi:10.1371/journal.pcbi.1006424)
Supplement: S1 Table — The one-way ANOVA was applied and Tukey-Kramer correction was used for the multiple comparisons. (*P < 0.05, **P < 0.01, and ***P < 0.001). (XLSX) [file pcbi.1006424.s003.xlsx]

## Sheet: Sheet1
Frequency Range	1	2	3	4	5	6	7	8	9	10	11	12	13	14	15	16	17	18	19	20	21	22	23	24	25	26	27	28	29	30
1
2								**		**	**
3								***		***	**
4
5
6								*
7
8													***	***	***	***	***	**	***	***	***	***	***	***	***	***	***	***	***	**
9														*		*	*		**			*	**	**	**	**	**	**	**
10													***	***	***	***	***	**	***	***	***	***	***	***	***	***	***	***	***	**
11													**	***	**	***	***	*	***	**	**	***	***	***	***	***	***	***	***	**
12																			*				*	*	*	**	*	*	*
13
14
15
16
17
18
19
20
21
22
23
24
25
26
27
28
29
30
